# Supplementary material for: Mechanism Study of Xiaoyao San against Nonalcoholic Steatohepatitis-Related Liver Fibrosis Based on a Combined Strategy of Transcriptome Analysis and Network Pharmacology
Source: Pharmaceuticals (Basel). 2024 Aug 27;17(9):1128. doi: 10.3390/ph17091128 (PMC11434732; doi:10.3390/ph17091128)
Supplement: Supplementary file 1 [file pharmaceuticals-17-01128-s001.zip]

Archive with 1 entries (1 files):
- pharmaceuticals-3116660-supplementary.pdf
